# Supplementary material for: Epidemiological Characteristics and Factors Associated with Alzheimer’s Disease and Mild Cognitive Impairment among the Elderly in Urban and Rural Areas of Hubei Province
Source: J Clin Med. 2022 Dec 20;12(1):28. doi: 10.3390/jcm12010028 (PMC9820890; doi:10.3390/jcm12010028)
Supplement: Supplementary file 1 [file jcm-12-00028-s001.zip]

Archive with 1 entries (1 files):
- jcm-2025364-supplementary.pdf
